# Supplementary material for: Design of judicial public opinion supervision and intelligent decision-making model based on Bi-LSTM
Source: PeerJ Comput Sci. 2024 Nov 13;10:e2385. doi: 10.7717/peerj-cs.2385 (PMC11623130; doi:10.7717/peerj-cs.2385)
Supplement: Supplemental Information 1 [file peerj-cs-10-2385-s001.zip]

Archive with 50 entries (43 files):
- code/
- code/bert_base/
- code/bert_base/__init__.py
- code/bert_base/bert/
- code/bert_base/bert/CONTRIBUTING.md
- code/bert_base/bert/LICENSE
- code/bert_base/bert/README.md
- code/bert_base/bert/__init__.py
- code/bert_base/bert/create_pretraining_data.py
- code/bert_base/bert/extract_features.py
- code/bert_base/bert/modeling.py
- code/bert_base/bert/modeling_test.py
- code/bert_base/bert/multilingual.md
- code/bert_base/bert/optimization.py
- code/bert_base/bert/optimization_test.py
- code/bert_base/bert/requirements.txt
- code/bert_base/bert/run_classifier.py
- code/bert_base/bert/run_pretraining.py
- code/bert_base/bert/run_squad.py
- code/bert_base/bert/sample_text.txt
- code/bert_base/bert/tokenization.py
- code/bert_base/bert/tokenization_test.py
- code/bert_base/client/
- code/bert_base/client/__init__.py
- code/bert_base/runs/
- code/bert_base/runs/__init__.py
- code/bert_base/server/
- code/bert_base/server/__init__.py
- code/bert_base/server/graph.py
- code/bert_base/server/helper.py
- code/bert_base/server/http.py
- code/bert_base/server/simple_flask_http_service.py
- code/bert_base/server/zmq_decor.py
- code/bert_base/train/
- code/bert_base/train/__init__.py
- code/bert_base/train/bert_lstm_ner.py
- code/bert_base/train/conlleval.pl
- code/bert_base/train/conlleval.py
- code/bert_base/train/lstm_crf_layer.py
- code/bert_base/train/models.py
- code/bert_base/train/tf_metrics.py
- code/bert_base/train/train_helper.py
- code/build.sh
- code/client_test.py
- code/data_process.py
- code/requirement.txt
- code/run.py
- code/setup.py
- code/terminal_predict.py
- code/thu_classification.py
