# Supplementary material for: Design of judicial public opinion supervision and intelligent decision-making model based on Bi-LSTM
Source: PeerJ Comput Sci. 2024 Nov 13;10:e2385. doi: 10.7717/peerj-cs.2385 (PMC11623130; doi:10.7717/peerj-cs.2385)
Supplement: Supplemental Information 1 [file peerj-cs-10-2385-s001.zip › code/bert_base/bert/CONTRIBUTING.md]

# How to Contribute

BERT needs to maintain permanent compatibility with the pre-trained model files,
so we do not plan to make any major changes to this library (other than what was
promised in the README). However, we can accept small patches related to
re-factoring and documentation. To submit contributes, there are just a few
small guidelines you need to follow.

## Contributor License Agreement

Contributions to this project must be accompanied by a Contributor License
Agreement. You (or your employer) retain the copyright to your contribution;
this simply gives us permission to use and redistribute your contributions as
part of the project. Head over to <https://cla.developers.google.com/> to see
your current agreements on file or to sign a new one.

You generally only need to submit a CLA once, so if you've already submitted one
(even if it was for a different project), you probably don't need to do it
again.

## Code reviews

All submissions, including submissions by project members, require review. We
use GitHub pull requests for this purpose. Consult
[GitHub Help](https://help.github.com/articles/about-pull-requests/) for more
information on using pull requests.

## Community Guidelines

This project follows
[Google's Open Source Community Guidelines](https://opensource.google.com/conduct/).
