# Supplementary material for: Design of judicial public opinion supervision and intelligent decision-making model based on Bi-LSTM
Source: PeerJ Comput Sci. 2024 Nov 13;10:e2385. doi: 10.7717/peerj-cs.2385 (PMC11623130; doi:10.7717/peerj-cs.2385)
Supplement: Supplemental Information 1 [file peerj-cs-10-2385-s001.zip › code/bert_base/bert/multilingual.md]

## Models

There are two multilingual models currently available. We do not plan to release
more single-language models, but we may release `BERT-Large` versions of these
two in the future:

*   **[`BERT-Base, Multilingual`](https://storage.googleapis.com/bert_models/2018_11_03/multilingual_L-12_H-768_A-12.zip)**:
    102 languages, 12-layer, 768-hidden, 12-heads, 110M parameters
*   **[`BERT-Base, Chinese`](https://storage.googleapis.com/bert_models/2018_11_03/chinese_L-12_H-768_A-12.zip)**:
    Chinese Simplified and Traditional, 12-layer, 768-hidden, 12-heads, 110M
    parameters

See the [list of languages](#list-of-languages) that the Multilingual model
supports. The Multilingual model does include Chinese (and English), but if your
fine-tuning data is Chinese-only, then the Chinese model will likely produce
better results.

## Results

To evaluate these systems, we use the
[XNLI dataset](https://github.com/facebookresearch/XNLI) dataset, which is a
version of [MultiNLI](https://www.nyu.edu/projects/bowman/multinli/) where the
dev and test sets have been translated (by humans) into 15 languages. Note that
the training set was *machine* translated (we used the translations provided by
XNLI, not Google NMT). For clarity, we only report on 6 languages below:

<!-- mdformat off(no table) -->

| System                          | English  | Chinese  | Spanish  | German   | Arabic   | Urdu     |
| ------------------------------- | -------- | -------- | -------- | -------- | -------- | -------- |
| XNLI Baseline - Translate Train | 73.7     | 67.0     | 68.8     | 66.5     | 65.8     | 56.6     |
| XNLI Baseline - Translate Test  | 73.7     | 68.3     | 70.7     | 68.7     | 66.8     | 59.3     |
| BERT -Translate Train           | **81.4** | **74.2** | **77.3** | **75.2** | **70.5** | 61.7     |
| BERT - Translate Test           | 81.4     | 70.1     | 74.9     | 74.4     | 70.4     | **62.1** |
| BERT - Zero Shot                | 81.4     | 63.8     | 74.3     | 70.5     | 62.1     | 58.3     |

<!-- mdformat on -->

The first two rows are baselines from the XNLI paper and the last three rows are
our results with BERT.

**Translate Train** means that the MultiNLI training set was machine translated
from English into the foreign language. So training and evaluation were both
done in the foreign language. Unfortunately, training was done on
machine-translated data, so it is impossible to quantify how much of the lower
accuracy (compared to English) is due to the quality of the machine translation
vs. the quality of the pre-trained model.

**Translate Test** means that the XNLI test set was machine translated from the
foreign language into English. So training and evaluation were both done on
English. However, test evaluation was done on machine-translated English, so the
accuracy depends on the quality of the machine translation system.

**Zero Shot** means that the Multilingual BERT system was fine-tuned on English
MultiNLI, and then evaluated on the foreign language XNLI test. In this case,
machine translation was not involved at all in either the pre-training or
fine-tuning.

Note that the English result is worse than the 84.2 MultiNLI baseline because
this training used Multilingual BERT rather than English-only BERT. This implies
that for high-resource languages, the Multilingual model is somewhat worse than
a single-language model. However, it is not feasible for us to train and
maintain dozens of single-language model. Therefore, if your goal is to maximize
performance with a language other than English or Chinese, you might find it
beneficial to run pre-training for additional steps starting from our
Multilingual model on data from your language of interest.

Here is a comparison of training Chinese models with the Multilingual
`BERT-Base` and Chinese-only `BERT-Base`:

System                  | Chinese
----------------------- | -------
XNLI Baseline           | 67.0
BERT Multilingual Model | 74.2
BERT Chinese-only Model | 77.2

Similar to English, the single-language model does 3% better than the
Multilingual model.

## Fine-tuning Example

The multilingual model does **not** require any special consideration or API
changes. We did update the implementation of `BasicTokenizer` in
`tokenization.py` to support Chinese character tokenization, so please update if
you forked it. However, we did not change the tokenization API.

To test the new models, we did modify `run_classifier.py` to add support for the
[XNLI dataset](https://github.com/facebookresearch/XNLI). This is a 15-language
version of MultiNLI where the dev/test sets have been human-translated, and the
training set has been machine-translated.

To run the fine-tuning code, please download the
[XNLI dev/test set](https://s3.amazonaws.com/xnli/XNLI-1.0.zip) and the
[XNLI machine-translated training set](https://s3.amazonaws.com/xnli/XNLI-MT-1.0.zip)
and then unpack both .zip files into some directory `$XNLI_DIR`.

To run fine-tuning on XNLI. The language is hard-coded into `run_classifier.py`
(Chinese by default), so please modify `XnliProcessor` if you want to run on
another language.

This is a large dataset, so this will training will take a few hours on a GPU
(or about 30 minutes on a Cloud TPU). To run an experiment quickly for
debugging, just set `num_train_epochs` to a small value like `0.1`.

```shell
export BERT_BASE_DIR=/path/to/bert/chinese_L-12_H-768_A-12 # or multilingual_L-12_H-768_A-12
export XNLI_DIR=/path/to/xnli

python run_classifier.py \
  --task_name=XNLI \
  --do_train=true \
  --do_eval=true \
  --data_dir=$XNLI_DIR \
  --vocab_file=$BERT_BASE_DIR/vocab.txt \
  --bert_config_file=$BERT_BASE_DIR/bert_config.json \
  --init_checkpoint=$BERT_BASE_DIR/bert_model.ckpt \
  --max_seq_length=128 \
  --train_batch_size=32 \
  --learning_rate=5e-5 \
  --num_train_epochs=2.0 \
  --output_dir=/tmp/xnli_output/
```

With the Chinese-only model, the results should look something like this:

```
 ***** Eval results *****
eval_accuracy = 0.774116
eval_loss = 0.83554
global_step = 24543
loss = 0.74603
```

## Details

### Data Source and Sampling

The languages chosen were the
[top 100 languages with the largest Wikipedias](https://meta.wikimedia.org/wiki/List_of_Wikipedias).
The entire Wikipedia dump for each language (excluding user and talk pages) was
taken as the training data for each language

However, the size of the Wikipedia for a given language varies greatly, and
therefore low-resource languages may be "under-represented" in terms of the
neural network model (under the assumption that languages are "competing" for
limited model capacity to some extent).

However, the size of a Wikipedia also correlates with the number of speakers of
a language, and we also don't want to overfit the model by performing thousands
of epochs over a tiny Wikipedia for a particular language.

To balance these two factors, we performed exponentially smoothed weighting of
the data during pre-training data creation (and WordPiece vocab creation). In
other words, let's say that the probability of a language is *P(L)*, e.g.,
*P(English) = 0.21* means that after concatenating all of the Wikipedias
together, 21% of our data is English. We exponentiate each probability by some
factor *S* and then re-normalize, and sample from that distribution. In our case
we use *S=0.7*. So, high-resource languages like English will be under-sampled,
and low-resource languages like Icelandic will be over-sampled. E.g., in the
original distribution English would be sampled 1000x more than Icelandic, but
after smoothing it's only sampled 100x more.

### Tokenization

For tokenization, we use a 110k shared WordPiece vocabulary. The word counts are
weighted the same way as the data, so low-resource languages are upweighted by
some factor. We intentionally do *not* use any marker to denote the input
language (so that zero-shot training can work).

Because Chinese does not have whitespace characters, we add spaces around every
character in the
[CJK Unicode range](https://en.wikipedia.org/wiki/CJK_Unified_Ideographs_\(Unicode_block\))
before applying WordPiece. This means that Chinese is effectively
character-tokenized. Note that the CJK Unicode block only includes
Chinese-origin characters and does *not* include Hangul Korean or
Katakana/Hiragana Japanese, which are tokenized with whitespace+WordPiece like
all other languages.

For all other languages, we apply the
[same recipe as English](https://github.com/google-research/bert#tokenization):
(a) lower casing+accent removal, (b) punctuation splitting, (c) whitespace
tokenization. We understand that accent markers have substantial meaning in some
languages, but felt that the benefits of reducing the effective vocabulary make
up for this. Generally the strong contextual models of BERT should make up for
any ambiguity introduced by stripping accent markers.

### List of Languages

The multilingual model supports the following languages. These languages were
chosen because they are the top 100 languages with the largest Wikipedias:

*   Afrikaans
*   Albanian
*   Arabic
*   Aragonese
*   Armenian
*   Asturian
*   Azerbaijani
*   Bashkir
*   Basque
*   Bavarian
*   Belarusian
*   Bengali
*   Bishnupriya Manipuri
*   Bosnian
*   Breton
*   Bulgarian
*   Burmese
*   Catalan
*   Cebuano
*   Chechen
*   Chinese (Simplified)
*   Chinese (Traditional)
*   Chuvash
*   Croatian
*   Czech
*   Danish
*   Dutch
*   English
*   Estonian
*   Finnish
*   French
*   Galician
*   Georgian
*   German
*   Greek
*   Gujarati
*   Haitian
*   Hebrew
*   Hindi
*   Hungarian
*   Icelandic
*   Ido
*   Indonesian
*   Irish
*   Italian
*   Japanese
*   Javanese
*   Kannada
*   Kazakh
*   Kirghiz
*   Korean
*   Latin
*   Latvian
*   Lithuanian
*   Lombard
*   Low Saxon
*   Luxembourgish
*   Macedonian
*   Malagasy
*   Malay
*   Malayalam
*   Marathi
*   Minangkabau
*   Nepali
*   Newar
*   Norwegian (Bokmal)
*   Norwegian (Nynorsk)
*   Occitan
*   Persian (Farsi)
*   Piedmontese
*   Polish
*   Portuguese
*   Punjabi
*   Romanian
*   Russian
*   Scots
*   Serbian
*   Serbo-Croatian
*   Sicilian
*   Slovak
*   Slovenian
*   South Azerbaijani
*   Spanish
*   Sundanese
*   Swahili
*   Swedish
*   Tagalog
*   Tajik
*   Tamil
*   Tatar
*   Telugu
*   Turkish
*   Ukrainian
*   Urdu
*   Uzbek
*   Vietnamese
*   Volapük
*   Waray-Waray
*   Welsh
*   West
*   Western Punjabi
*   Yoruba

The only language which we had to unfortunately exclude was Thai, since it is
the only language (other than Chinese) that does not use whitespace to delimit
words, and it has too many characters-per-word to use character-based
tokenization. Our WordPiece algorithm is quadratic with respect to the size of
the input token so very long character strings do not work with it.
