# Supplementary material for: Design of judicial public opinion supervision and intelligent decision-making model based on Bi-LSTM
Source: PeerJ Comput Sci. 2024 Nov 13;10:e2385. doi: 10.7717/peerj-cs.2385 (PMC11623130; doi:10.7717/peerj-cs.2385)
Supplement: Supplemental Information 1 [file peerj-cs-10-2385-s001.zip › code/bert_base/runs/__init__.py]

# -*- coding: utf-8 -*-

"""

 @Time    : 2019/1/30 16:47
 @Author  : MaCan (ma_cancan@163.com)
 @File    : __init__.py.py
"""


def start_server():
    from bert_base.server import BertServer
    from bert_base.server.helper import get_run_args

    args = get_run_args()
    # print(args)
    server = BertServer(args)
    server.start()
    server.join()


def start_client():
    pass


def train_ner():
    import os
    from bert_base.train.train_helper import get_args_parser
    from bert_base.train.bert_lstm_ner import train

    args = get_args_parser()
    if True:
        import sys
        param_str = '\n'.join(['%20s = %s' % (k, v) for k, v in sorted(vars(args).items())])
        print('usage: %s\n%20s   %s\n%s\n%s\n' % (' '.join(sys.argv), 'ARG', 'VALUE', '_' * 50, param_str))
    # print(args)
    os.environ['CUDA_VISIBLE_DEVICES'] = args.device_map
    train(args=args)

# if __name__ == '__main__':
#     # start_server()
#     train_ner()
