# Supplementary material for: Design of judicial public opinion supervision and intelligent decision-making model based on Bi-LSTM
Source: PeerJ Comput Sci. 2024 Nov 13;10:e2385. doi: 10.7717/peerj-cs.2385 (PMC11623130; doi:10.7717/peerj-cs.2385)
Supplement: Supplemental Information 1 [file peerj-cs-10-2385-s001.zip › code/bert_base/server/graph.py]

import contextlib
import json
import os
from enum import Enum

from termcolor import colored

from .helper import import_tf, set_logger

import sys
sys.path.append('..')
from bert_base.bert import modeling

__all__ = ['PoolingStrategy', 'optimize_bert_graph', 'optimize_ner_model', 'optimize_class_model']


class PoolingStrategy(Enum):
    NONE = 0
    REDUCE_MAX = 1
    REDUCE_MEAN = 2
    REDUCE_MEAN_MAX = 3
    FIRST_TOKEN = 4  # corresponds to [CLS] for single sequences
    LAST_TOKEN = 5  # corresponds to [SEP] for single sequences
    CLS_TOKEN = 4  # corresponds to the first token for single seq.
    SEP_TOKEN = 5  # corresponds to the last token for single seq.

    def __str__(self):
        return self.name

    @staticmethod
    def from_string(s):
        try:
            return PoolingStrategy[s]
        except KeyError:
            raise ValueError()


def optimize_bert_graph(args, logger=None):
    if not logger:
        logger = set_logger(colored('GRAPHOPT', 'cyan'), args.verbose)
    try:
        if not os.path.exists(args.model_pb_dir):
            os.mkdir(args.model_pb_dir)
        pb_file = os.path.join(args.model_pb_dir, 'bert_model.pb')
        if os.path.exists(pb_file):
            return pb_file
        # we don't need GPU for optimizing the graph
        tf = import_tf(verbose=args.verbose)
        from tensorflow.python.tools.optimize_for_inference_lib import optimize_for_inference

        config = tf.ConfigProto(device_count={'GPU': 0}, allow_soft_placement=True)

        config_fp = os.path.join(args.model_dir, args.config_name)
        init_checkpoint = os.path.join(args.tuned_model_dir or args.bert_model_dir, args.ckpt_name)
        if args.fp16:
            logger.warning('fp16 is turned on! '
                           'Note that not all CPU GPU support fast fp16 instructions, '
                           'worst case you will have degraded performance!')
        logger.info('model config: %s' % config_fp)
        logger.info(
            'checkpoint%s: %s' % (
            ' (override by the fine-tuned model)' if args.tuned_model_dir else '', init_checkpoint))
        with tf.gfile.GFile(config_fp, 'r') as f:
            bert_config = modeling.BertConfig.from_dict(json.load(f))

        logger.info('build graph...')
        # input placeholders, not sure if they are friendly to XLA
        input_ids = tf.placeholder(tf.int32, (None, args.max_seq_len), 'input_ids')
        input_mask = tf.placeholder(tf.int32, (None, args.max_seq_len), 'input_mask')
        input_type_ids = tf.placeholder(tf.int32, (None, args.max_seq_len), 'input_type_ids')

        jit_scope = tf.contrib.compiler.jit.experimental_jit_scope if args.xla else contextlib.suppress

        with jit_scope():
            input_tensors = [input_ids, input_mask, input_type_ids]

            model = modeling.BertModel(
                config=bert_config,
                is_training=False,
                input_ids=input_ids,
                input_mask=input_mask,
                token_type_ids=input_type_ids,
                use_one_hot_embeddings=False)

            tvars = tf.trainable_variables()

            (assignment_map, initialized_variable_names
             ) = modeling.get_assignment_map_from_checkpoint(tvars, init_checkpoint)

            tf.train.init_from_checkpoint(init_checkpoint, assignment_map)

            minus_mask = lambda x, m: x - tf.expand_dims(1.0 - m, axis=-1) * 1e30
            mul_mask = lambda x, m: x * tf.expand_dims(m, axis=-1)
            masked_reduce_max = lambda x, m: tf.reduce_max(minus_mask(x, m), axis=1)
            masked_reduce_mean = lambda x, m: tf.reduce_sum(mul_mask(x, m), axis=1) / (
                    tf.reduce_sum(m, axis=1, keepdims=True) + 1e-10)

            with tf.variable_scope("pooling"):
                if len(args.pooling_layer) == 1:
                    encoder_layer = model.all_encoder_layers[args.pooling_layer[0]]
                else:
                    all_layers = [model.all_encoder_layers[l] for l in args.pooling_layer]
                    encoder_layer = tf.concat(all_layers, -1)

                input_mask = tf.cast(input_mask, tf.float32)
                if args.pooling_strategy == PoolingStrategy.REDUCE_MEAN:
                    pooled = masked_reduce_mean(encoder_layer, input_mask)
                elif args.pooling_strategy == PoolingStrategy.REDUCE_MAX:
                    pooled = masked_reduce_max(encoder_layer, input_mask)
                elif args.pooling_strategy == PoolingStrategy.REDUCE_MEAN_MAX:
                    pooled = tf.concat([masked_reduce_mean(encoder_layer, input_mask),
                                        masked_reduce_max(encoder_layer, input_mask)], axis=1)
                elif args.pooling_strategy == PoolingStrategy.FIRST_TOKEN or \
                        args.pooling_strategy == PoolingStrategy.CLS_TOKEN:
                    pooled = tf.squeeze(encoder_layer[:, 0:1, :], axis=1)
                elif args.pooling_strategy == PoolingStrategy.LAST_TOKEN or \
                        args.pooling_strategy == PoolingStrategy.SEP_TOKEN:
                    seq_len = tf.cast(tf.reduce_sum(input_mask, axis=1), tf.int32)
                    rng = tf.range(0, tf.shape(seq_len)[0])
                    indexes = tf.stack([rng, seq_len - 1], 1)
                    pooled = tf.gather_nd(encoder_layer, indexes)
                elif args.pooling_strategy == PoolingStrategy.NONE:
                    pooled = mul_mask(encoder_layer, input_mask)
                else:
                    raise NotImplementedError()

            if args.fp16:
                pooled = tf.cast(pooled, tf.float16)

            pooled = tf.identity(pooled, 'final_encodes')
            output_tensors = [pooled]
            tmp_g = tf.get_default_graph().as_graph_def()

        with tf.Session(config=config) as sess:
            logger.info('load parameters from checkpoint...')

            sess.run(tf.global_variables_initializer())
            dtypes = [n.dtype for n in input_tensors]
            logger.info('optimize...')
            tmp_g = optimize_for_inference(
                tmp_g,
                [n.name[:-2] for n in input_tensors],
                [n.name[:-2] for n in output_tensors],
                [dtype.as_datatype_enum for dtype in dtypes],
                False)

            logger.info('freeze...')
            tmp_g = convert_variables_to_constants(sess, tmp_g, [n.name[:-2] for n in output_tensors],
                                                   use_fp16=args.fp16)

        logger.info('write graph to a tmp file: %s' % args.model_pb_dir)
        with tf.gfile.GFile(pb_file, 'wb') as f:
            f.write(tmp_g.SerializeToString())
    except Exception:
        logger.error('fail to optimize the graph!', exc_info=True)


def convert_variables_to_constants(sess,
                                   input_graph_def,
                                   output_node_names,
                                   variable_names_whitelist=None,
                                   variable_names_blacklist=None,
                                   use_fp16=False):
    from tensorflow.python.framework.graph_util_impl import extract_sub_graph
    from tensorflow.core.framework import graph_pb2
    from tensorflow.core.framework import node_def_pb2
    from tensorflow.core.framework import attr_value_pb2
    from tensorflow.core.framework import types_pb2
    from tensorflow.python.framework import tensor_util

    def patch_dtype(input_node, field_name, output_node):
        if use_fp16 and (field_name in input_node.attr) and (input_node.attr[field_name].type == types_pb2.DT_FLOAT):
            output_node.attr[field_name].CopyFrom(attr_value_pb2.AttrValue(type=types_pb2.DT_HALF))

    inference_graph = extract_sub_graph(input_graph_def, output_node_names)

    variable_names = []
    variable_dict_names = []
    for node in inference_graph.node:
        if node.op in ["Variable", "VariableV2", "VarHandleOp"]:
            variable_name = node.name
            if ((variable_names_whitelist is not None and
                 variable_name not in variable_names_whitelist) or
                    (variable_names_blacklist is not None and
                     variable_name in variable_names_blacklist)):
                continue
            variable_dict_names.append(variable_name)
            if node.op == "VarHandleOp":
                variable_names.append(variable_name + "/Read/ReadVariableOp:0")
            else:
                variable_names.append(variable_name + ":0")
    if variable_names:
        returned_variables = sess.run(variable_names)
    else:
        returned_variables = []
    found_variables = dict(zip(variable_dict_names, returned_variables))

    output_graph_def = graph_pb2.GraphDef()
    how_many_converted = 0
    for input_node in inference_graph.node:
        output_node = node_def_pb2.NodeDef()
        if input_node.name in found_variables:
            output_node.op = "Const"
            output_node.name = input_node.name
            dtype = input_node.attr["dtype"]
            data = found_variables[input_node.name]

            if use_fp16 and dtype.type == types_pb2.DT_FLOAT:
                output_node.attr["value"].CopyFrom(
                    attr_value_pb2.AttrValue(
                        tensor=tensor_util.make_tensor_proto(data.astype('float16'),
                                                             dtype=types_pb2.DT_HALF,
                                                             shape=data.shape)))
            else:
                output_node.attr["dtype"].CopyFrom(dtype)
                output_node.attr["value"].CopyFrom(attr_value_pb2.AttrValue(
                    tensor=tensor_util.make_tensor_proto(data, dtype=dtype.type,
                                                         shape=data.shape)))
            how_many_converted += 1
        elif input_node.op == "ReadVariableOp" and (input_node.input[0] in found_variables):
            # placeholder nodes
            # print('- %s | %s ' % (input_node.name, input_node.attr["dtype"]))
            output_node.op = "Identity"
            output_node.name = input_node.name
            output_node.input.extend([input_node.input[0]])
            output_node.attr["T"].CopyFrom(input_node.attr["dtype"])
            if "_class" in input_node.attr:
                output_node.attr["_class"].CopyFrom(input_node.attr["_class"])
        else:
            # mostly op nodes
            output_node.CopyFrom(input_node)

        patch_dtype(input_node, 'dtype', output_node)
        patch_dtype(input_node, 'T', output_node)
        patch_dtype(input_node, 'DstT', output_node)
        patch_dtype(input_node, 'SrcT', output_node)
        patch_dtype(input_node, 'Tparams', output_node)

        if use_fp16 and ('value' in output_node.attr) and (
                output_node.attr['value'].tensor.dtype == types_pb2.DT_FLOAT):
            # hard-coded value need to be converted as well
            output_node.attr['value'].CopyFrom(attr_value_pb2.AttrValue(
                tensor=tensor_util.make_tensor_proto(
                    output_node.attr['value'].tensor.float_val[0],
                    dtype=types_pb2.DT_HALF)))

        output_graph_def.node.extend([output_node])

    output_graph_def.library.CopyFrom(inference_graph.library)
    return output_graph_def


def optimize_ner_model(args, num_labels,  logger=None):
    """
    加载中文NER模型
    :param args:
    :param num_labels:
    :param logger:
    :return:
    """
    if not logger:
        logger = set_logger(colored('NER_MODEL, Lodding...', 'cyan'), args.verbose)
    try:
        # 如果PB文件已经存在则，返回PB文件的路径，否则将模型转化为PB文件，并且返回存储PB文件的路径
        if args.model_pb_dir is None:
            # 获取当前的运行路径
            tmp_file = os.path.join(os.getcwd(), 'predict_optimizer')
            if not os.path.exists(tmp_file):
                os.mkdir(tmp_file)
        else:
            tmp_file = args.model_pb_dir
        pb_file = os.path.join(tmp_file, 'ner_model.pb')
        if os.path.exists(pb_file):
            print('pb_file exits', pb_file)
            return pb_file

        import tensorflow as tf

        graph = tf.Graph()
        with graph.as_default():
            with tf.Session() as sess:
                input_ids = tf.placeholder(tf.int32, (None, args.max_seq_len), 'input_ids')
                input_mask = tf.placeholder(tf.int32, (None, args.max_seq_len), 'input_mask')

                bert_config = modeling.BertConfig.from_json_file(os.path.join(args.bert_model_dir, 'bert_config.json'))
                from bert_base.train.models import create_model
                (total_loss, logits, trans, pred_ids) = create_model(
                    bert_config=bert_config, is_training=False, input_ids=input_ids, input_mask=input_mask, segment_ids=None,
                    labels=None, num_labels=num_labels, use_one_hot_embeddings=False, dropout_rate=1.0, lstm_size=args.lstm_size)
                pred_ids = tf.identity(pred_ids, 'pred_ids')
                saver = tf.train.Saver()

            with tf.Session() as sess:
                sess.run(tf.global_variables_initializer())
                saver.restore(sess, tf.train.latest_checkpoint(args.model_dir))
                logger.info('freeze...')
                from tensorflow.python.framework import graph_util
                tmp_g = graph_util.convert_variables_to_constants(sess, graph.as_graph_def(), ['pred_ids'])
                logger.info('model cut finished !!!')
        # 存储二进制模型到文件中
        logger.info('write graph to a tmp file: %s' % pb_file)
        with tf.gfile.GFile(pb_file, 'wb') as f:
            f.write(tmp_g.SerializeToString())
        return pb_file
    except Exception as e:
        logger.error('fail to optimize the graph! %s' % e, exc_info=True)


def optimize_class_model(args, num_labels,  logger=None):
    """
    加载中文分类模型
    :param args:
    :param num_labels:
    :param logger:
    :return:
    """
    if not logger:
        logger = set_logger(colored('CLASSIFICATION_MODEL, Lodding...', 'cyan'), args.verbose)
    try:
        # 如果PB文件已经存在则，返回PB文件的路径，否则将模型转化为PB文件，并且返回存储PB文件的路径
        if args.model_pb_dir is None:
            # 获取当前的运行路径
            tmp_file = os.path.join(os.getcwd(), 'predict_optimizer')
            if not os.path.exists(tmp_file):
                os.mkdir(tmp_file)
        else:
            tmp_file = args.model_pb_dir
        pb_file = os.path.join(tmp_file, 'classification_model.pb')
        if os.path.exists(pb_file):
            print('pb_file exits', pb_file)
            return pb_file
        import tensorflow as tf

        graph = tf.Graph()
        with graph.as_default():
            with tf.Session() as sess:
                input_ids = tf.placeholder(tf.int32, (None, args.max_seq_len), 'input_ids')
                input_mask = tf.placeholder(tf.int32, (None, args.max_seq_len), 'input_mask')

                bert_config = modeling.BertConfig.from_json_file(os.path.join(args.bert_model_dir, 'bert_config.json'))
                from bert_base.train.models import create_classification_model
                #为了兼容多输入，增加segment_id特征，即训练代码中的input_type_ids特征。
                #loss, per_example_loss, logits, probabilities = create_classification_model(bert_config=bert_config, is_training=False,
                    #input_ids=input_ids, input_mask=input_mask, segment_ids=None, labels=None, num_labels=num_labels)
                segment_ids = tf.placeholder(tf.int32, (None, args.max_seq_len), 'segment_ids')
                loss, per_example_loss, logits, probabilities = create_classification_model(bert_config=bert_config, is_training=False, input_ids=input_ids, input_mask=input_mask, segment_ids=segment_ids, labels=None, num_labels=num_labels)
                # pred_ids = tf.argmax(probabilities, axis=-1, output_type=tf.int32, name='pred_ids')
                # pred_ids = tf.identity(pred_ids, 'pred_ids')
                probabilities = tf.identity(probabilities, 'pred_prob')
                saver = tf.train.Saver()

            with tf.Session() as sess:
                sess.run(tf.global_variables_initializer())
                saver.restore(sess, tf.train.latest_checkpoint(args.model_dir))
                logger.info('freeze...')
                from tensorflow.python.framework import graph_util
                tmp_g = graph_util.convert_variables_to_constants(sess, graph.as_graph_def(), ['pred_prob'])
                logger.info('predict cut finished !!!')
        # 存储二进制模型到文件中
        logger.info('write graph to a tmp file: %s' % pb_file)
        with tf.gfile.GFile(pb_file, 'wb') as f:
            f.write(tmp_g.SerializeToString())
        return pb_file
    except Exception as e:
        logger.error('fail to optimize the graph! %s' % e, exc_info=True)
