# Supplementary material for: Design of judicial public opinion supervision and intelligent decision-making model based on Bi-LSTM
Source: PeerJ Comput Sci. 2024 Nov 13;10:e2385. doi: 10.7717/peerj-cs.2385 (PMC11623130; doi:10.7717/peerj-cs.2385)
Supplement: Supplemental Information 1 [file peerj-cs-10-2385-s001.zip › code/bert_base/server/helper.py]

import argparse
import logging
import os
import sys
import uuid
import pickle
import zmq
from zmq.utils import jsonapi

__all__ = ['set_logger', 'send_ndarray', 'get_args_parser',
           'check_tf_version', 'auto_bind', 'import_tf']


def set_logger(context, verbose=False):
    #if os.name == 'nt':  # for Windows
    #    return NTLogger(context, verbose)

    logger = logging.getLogger(context)
    logger.setLevel(logging.DEBUG if verbose else logging.INFO)
    formatter = logging.Formatter(
        '%(levelname)-.1s:' + context + ':[%(filename).3s:%(funcName).3s:%(lineno)3d]:%(message)s', datefmt=
        '%m-%d %H:%M:%S')
    console_handler = logging.StreamHandler()
    console_handler.setLevel(logging.DEBUG if verbose else logging.INFO)
    console_handler.setFormatter(formatter)
    logger.handlers = []
    logger.addHandler(console_handler)
    return logger


class NTLogger:
    def __init__(self, context, verbose):
        self.context = context
        self.verbose = verbose

    def info(self, msg, **kwargs):
        print('I:%s:%s' % (self.context, msg), flush=True)

    def debug(self, msg, **kwargs):
        if self.verbose:
            print('D:%s:%s' % (self.context, msg), flush=True)

    def error(self, msg, **kwargs):
        print('E:%s:%s' % (self.context, msg), flush=True)

    def warning(self, msg, **kwargs):
        print('W:%s:%s' % (self.context, msg), flush=True)


def send_ndarray(src, dest, X, req_id=b'', flags=0, copy=True, track=False):
    """send a numpy array with metadata"""
    # md = dict(dtype=str(X.dtype), shape=X.shape)
    if type(X) == list and type(X[0]) == dict: # 分类for sink发送消息的处理
        md = dict(dtype='json', shape=(len(X[0]['pred_label']), 1))
    elif type(X) == dict: # 分类 bertwork 发送消息的处理
        md = dict(dtype='json', shape=(len(X['pred_label']), 1))
    else:
        md = dict(dtype='str', shape=(len(X), len(X[0])))
    # print('md', md)
    return src.send_multipart([dest, jsonapi.dumps(md), pickle.dumps(X), req_id], flags, copy=copy, track=track)


def get_args_parser():
    from . import __version__
    from .graph import PoolingStrategy

    parser = argparse.ArgumentParser()

    group1 = parser.add_argument_group('File Paths',
                                       'config the path, checkpoint and filename of a pretrained/fine-tuned BERT model')

    group1.add_argument('-bert_model_dir', type=str, required=True,
                        help='chinese google bert model path')

    group1.add_argument('-model_dir', type=str, required=True,
                        help='directory of a pretrained BERT model')
    group1.add_argument('-model_pb_dir', type=str, default=None,
                        help='directory of a pretrained BERT model')

    group1.add_argument('-tuned_model_dir', type=str,
                        help='directory of a fine-tuned BERT model')
    group1.add_argument('-ckpt_name', type=str, default='bert_model.ckpt',
                        help='filename of the checkpoint file. By default it is "bert_model.ckpt", but \
                             for a fine-tuned model the name could be different.')
    group1.add_argument('-config_name', type=str, default='bert_config.json',
                        help='filename of the JSON config file for BERT model.')

    group2 = parser.add_argument_group('BERT Parameters',
                                       'config how BERT model and pooling works')
    group2.add_argument('-max_seq_len', type=int, default=128,
                        help='maximum length of a sequence')
    group2.add_argument('-pooling_layer', type=int, nargs='+', default=[-2],
                        help='the encoder layer(s) that receives pooling. \
                        Give a list in order to concatenate several layers into one')
    group2.add_argument('-pooling_strategy', type=PoolingStrategy.from_string,
                        default=PoolingStrategy.REDUCE_MEAN, choices=list(PoolingStrategy),
                        help='the pooling strategy for generating encoding vectors')
    group2.add_argument('-mask_cls_sep', action='store_true', default=False,
                        help='masking the embedding on [CLS] and [SEP] with zero. \
                        When pooling_strategy is in {CLS_TOKEN, FIRST_TOKEN, SEP_TOKEN, LAST_TOKEN} \
                        then the embedding is preserved, otherwise the embedding is masked to zero before pooling')
    group2.add_argument('-lstm_size', type=int, default=128,
                        help='size of lstm units.')

    group3 = parser.add_argument_group('Serving Configs',
                                       'config how server utilizes GPU/CPU resources')
    group3.add_argument('-port', '-port_in', '-port_data', type=int, default=5555,
                        help='server port for receiving data from client')
    group3.add_argument('-port_out', '-port_result', type=int, default=5556,
                        help='server port for sending result to client')
    group3.add_argument('-http_port', type=int, default=None,
                        help='server port for receiving HTTP requests')
    group3.add_argument('-http_max_connect', type=int, default=10,
                        help='maximum number of concurrent HTTP connections')
    group3.add_argument('-cors', type=str, default='*',
                        help='setting "Access-Control-Allow-Origin" for HTTP requests')
    group3.add_argument('-num_worker', type=int, default=1,
                        help='number of server instances')
    group3.add_argument('-max_batch_size', type=int, default=1024,
                        help='maximum number of sequences handled by each worker')
    group3.add_argument('-priority_batch_size', type=int, default=16,
                        help='batch smaller than this size will be labeled as high priority,'
                             'and jumps forward in the job queue')
    group3.add_argument('-cpu', action='store_true', default=False,
                        help='running on CPU (default on GPU)')
    group3.add_argument('-xla', action='store_true', default=False,
                        help='enable XLA compiler (experimental)')
    group3.add_argument('-fp16', action='store_true', default=False,
                        help='use float16 precision (experimental)')
    group3.add_argument('-gpu_memory_fraction', type=float, default=0.5,
                        help='determine the fraction of the overall amount of memory \
                        that each visible GPU should be allocated per worker. \
                        Should be in range [0.0, 1.0]')
    group3.add_argument('-device_map', type=int, nargs='+', default=[],
                        help='specify the list of GPU device ids that will be used (id starts from 0). \
                        If num_worker > len(device_map), then device will be reused; \
                        if num_worker < len(device_map), then device_map[:num_worker] will be used')
    group3.add_argument('-prefetch_size', type=int, default=10,
                        help='the number of batches to prefetch on each worker. When running on a CPU-only machine, \
                        this is set to 0 for comparability')

    parser.add_argument('-verbose', action='store_true', default=False,
                        help='turn on tensorflow logging for debug')
    parser.add_argument('-mode', type=str, default='NER')
    parser.add_argument('-version', action='version', version='%(prog)s ' + __version__)
    return parser


def check_tf_version():
    import tensorflow as tf
    tf_ver = tf.__version__.split('.')
    assert int(tf_ver[0]) >= 1 and int(tf_ver[1]) >= 10, 'Tensorflow >=1.10 is required!'
    return tf_ver


def import_tf(device_id=-1, verbose=False, use_fp16=False):
    os.environ['CUDA_VISIBLE_DEVICES'] = '-1' if device_id < 0 else str(device_id)
    os.environ['TF_CPP_MIN_LOG_LEVEL'] = '0' if verbose else '3'
    os.environ['TF_FP16_MATMUL_USE_FP32_COMPUTE'] = '0' if use_fp16 else '1'
    os.environ['TF_FP16_CONV_USE_FP32_COMPUTE'] = '0' if use_fp16 else '1'
    import tensorflow as tf
    tf.logging.set_verbosity(tf.logging.DEBUG if verbose else tf.logging.ERROR)
    return tf


def auto_bind(socket):
    """
    自动进行端口绑定
    :param socket:
    :return:
    """
    if os.name == 'nt':  # for Windows
        socket.bind_to_random_port('tcp://127.0.0.1')
    else:
        # Get the location for tmp file for sockets
        try:
            tmp_dir = os.environ['ZEROMQ_SOCK_TMP_DIR']
            if not os.path.exists(tmp_dir):
                raise ValueError('This directory for sockets ({}) does not seems to exist.'.format(tmp_dir))
            # 随机产生一个
            tmp_dir = os.path.join(tmp_dir, str(uuid.uuid1())[:8])
        except KeyError:
            tmp_dir = '*'

        socket.bind('ipc://{}'.format(tmp_dir))
    return socket.getsockopt(zmq.LAST_ENDPOINT).decode('ascii')


def get_run_args(parser_fn=get_args_parser, printed=True):
    args = parser_fn().parse_args()
    if printed:
        param_str = '\n'.join(['%20s = %s' % (k, v) for k, v in sorted(vars(args).items())])
        print('usage: %s\n%20s   %s\n%s\n%s\n' % (' '.join(sys.argv), 'ARG', 'VALUE', '_' * 50, param_str))
    return args


def get_benchmark_parser():
    parser = get_args_parser()

    parser.set_defaults(num_client=1, client_batch_size=4096)

    group = parser.add_argument_group('Benchmark parameters', 'config the experiments of the benchmark')

    group.add_argument('-test_client_batch_size', type=int, nargs='*', default=[1, 16, 256, 4096])
    group.add_argument('-test_max_batch_size', type=int, nargs='*', default=[8, 32, 128, 512])
    group.add_argument('-test_max_seq_len', type=int, nargs='*', default=[32, 64, 128, 256])
    group.add_argument('-test_num_client', type=int, nargs='*', default=[1, 4, 16, 64])
    group.add_argument('-test_pooling_layer', type=int, nargs='*', default=[[-j] for j in range(1, 13)])

    group.add_argument('-wait_till_ready', type=int, default=30,
                       help='seconds to wait until server is ready to serve')
    group.add_argument('-client_vocab_file', type=str, default='README.md',
                       help='file path for building client vocabulary')
    group.add_argument('-num_repeat', type=int, default=10,
                       help='number of repeats per experiment (must >2), '
                            'as the first two results are omitted for warm-up effect')
    return parser
