# Supplementary material for: Design of judicial public opinion supervision and intelligent decision-making model based on Bi-LSTM
Source: PeerJ Comput Sci. 2024 Nov 13;10:e2385. doi: 10.7717/peerj-cs.2385 (PMC11623130; doi:10.7717/peerj-cs.2385)
Supplement: Supplemental Information 1 [file peerj-cs-10-2385-s001.zip › code/bert_base/server/simple_flask_http_service.py]

#!/usr/bin/env python3
# -*- coding: utf-8 -*-

"""
#@Time    : ${DATE} ${TIME}
# @Author  : MaCan (ma_cancan@163.com)
# @File    : ${NAME}.py
"""

from __future__ import absolute_import
from __future__ import division
from __future__ import print_function

import os
import flask
from flask import request, jsonify
import json
import pickle
from datetime import datetime
import tensorflow as tf
from tensorflow import keras as K
import numpy as np

import sys
sys.path.append('../..')
from bert_base.train.models import create_model, InputFeatures
from bert_base.bert import tokenization, modeling


model_dir = r'../../output'
bert_dir = 'H:\models\chinese_L-12_H-768_A-12'

is_training=False
use_one_hot_embeddings=False
batch_size=1
max_seq_length = 202

gpu_config = tf.ConfigProto()
gpu_config.gpu_options.allow_growth = True
sess=tf.Session(config=gpu_config)
model=None

global graph
input_ids_p, input_mask_p, label_ids_p, segment_ids_p = None, None, None, None


print('checkpoint path:{}'.format(os.path.join(model_dir, "checkpoint")))
if not os.path.exists(os.path.join(model_dir, "checkpoint")):
    raise Exception("failed to get checkpoint. going to return ")

# 加载label->id的词典
with open(os.path.join(model_dir, 'label2id.pkl'), 'rb') as rf:
    label2id = pickle.load(rf)
    id2label = {value: key for key, value in label2id.items()}

with open(os.path.join(model_dir, 'label_list.pkl'), 'rb') as rf:
    label_list = pickle.load(rf)
num_labels = len(label_list) + 1


graph = tf.get_default_graph()
with graph.as_default():
    print("going to restore checkpoint")
    #sess.run(tf.global_variables_initializer())
    input_ids_p = tf.placeholder(tf.int32, [batch_size, max_seq_length], name="input_ids")
    input_mask_p = tf.placeholder(tf.int32, [batch_size, max_seq_length], name="input_mask")

    bert_config = modeling.BertConfig.from_json_file(os.path.join(bert_dir, 'bert_config.json'))
    (total_loss, logits, trans, pred_ids) = create_model(
        bert_config=bert_config, is_training=False, input_ids=input_ids_p, input_mask=input_mask_p, segment_ids=None,
        labels=None, num_labels=num_labels, use_one_hot_embeddings=False, dropout_rate=1.0)

    saver = tf.train.Saver()
    saver.restore(sess, tf.train.latest_checkpoint(model_dir))

tokenizer = tokenization.FullTokenizer(
        vocab_file=os.path.join(bert_dir, 'vocab.txt'), do_lower_case=True)

app = flask.Flask(__name__)


@app.route('/ner_predict_service', methods=['GET'])
def ner_predict_service():
    """
    do online prediction. each time make prediction for one instance.
    you can change to a batch if you want.

    :param line: a list. element is: [dummy_label,text_a,text_b]
    :return:
    """
    def convert(line):
        feature = convert_single_example(0, line, label_list, max_seq_length, tokenizer, 'p')
        input_ids = np.reshape([feature.input_ids],(batch_size, max_seq_length))
        input_mask = np.reshape([feature.input_mask],(batch_size, max_seq_length))
        segment_ids = np.reshape([feature.segment_ids],(batch_size, max_seq_length))
        label_ids =np.reshape([feature.label_ids],(batch_size, max_seq_length))
        return input_ids, input_mask, segment_ids, label_ids

    global graph
    with graph.as_default():
        result = {}
        result['code'] = 0
        try:
            sentence = request.args['query']
            result['query'] = sentence
            start = datetime.now()
            if len(sentence) < 2:
                print(sentence)
                result['data'] = ['O'] * len(sentence)
                return json.dumps(result)
            sentence = tokenizer.tokenize(sentence)
            # print('your input is:{}'.format(sentence))
            input_ids, input_mask, segment_ids, label_ids = convert(sentence)


            feed_dict = {input_ids_p: input_ids,
                         input_mask_p: input_mask}
            # run session get current feed_dict result
            pred_ids_result = sess.run([pred_ids], feed_dict)
            pred_label_result = convert_id_to_label(pred_ids_result, id2label)
            print(pred_label_result)
            #todo: 组合策略
            result['data'] = pred_label_result
            print('time used: {} sec'.format((datetime.now() - start).total_seconds()))
            return json.dumps(result)
        except:
            result['code'] = -1
            result['data'] = 'error'
            return json.dumps(result)

def online_predict():
    """
    do online prediction. each time make prediction for one instance.
    you can change to a batch if you want.

    :param line: a list. element is: [dummy_label,text_a,text_b]
    :return:
    """
    def convert(line):
        feature = convert_single_example(0, line, label_list, max_seq_length, tokenizer, 'p')
        input_ids = np.reshape([feature.input_ids],(batch_size, max_seq_length))
        input_mask = np.reshape([feature.input_mask],(batch_size, max_seq_length))
        segment_ids = np.reshape([feature.segment_ids],(batch_size, max_seq_length))
        label_ids =np.reshape([feature.label_ids],(batch_size, max_seq_length))
        return input_ids, input_mask, segment_ids, label_ids

    global graph
    with graph.as_default():

        sentence = '北京天安门'

        start = datetime.now()
        if len(sentence) < 2:
            print(sentence)

        sentence = tokenizer.tokenize(sentence)
        # print('your input is:{}'.format(sentence))
        input_ids, input_mask, segment_ids, label_ids = convert(sentence)


        feed_dict = {input_ids_p: input_ids,
                     input_mask_p: input_mask}
        # run session get current feed_dict result
        pred_ids_result = sess.run([pred_ids], feed_dict)
        pred_label_result = convert_id_to_label(pred_ids_result, id2label)
        print(pred_label_result)

        print('time used: {} sec'.format((datetime.now() - start).total_seconds()))


def convert_id_to_label(pred_ids_result, idx2label):
    """
    将id形式的结果转化为真实序列结果
    :param pred_ids_result:
    :param idx2label:
    :return:
    """
    result = []
    for row in range(batch_size):
        curr_seq = []
        for ids in pred_ids_result[row][0]:
            if ids == 0:
                break
            curr_label = idx2label[ids]
            if curr_label in ['[CLS]', '[SEP]']:
                continue
            curr_seq.append(curr_label)
        result.append(curr_seq)
    return result


def convert_single_example(ex_index, example, label_list, max_seq_length, tokenizer, mode):
    """
    将一个样本进行分析，然后将字转化为id, 标签转化为id,然后结构化到InputFeatures对象中
    :param ex_index: index
    :param example: 一个样本
    :param label_list: 标签列表
    :param max_seq_length:
    :param tokenizer:
    :param mode:
    :return:
    """
    label_map = {}
    # 1表示从1开始对label进行index化
    for (i, label) in enumerate(label_list, 1):
        label_map[label] = i
    # 保存label->index 的map
    if not os.path.exists(os.path.join(model_dir, 'label2id.pkl')):
        with open(os.path.join(model_dir, 'label2id.pkl'), 'wb') as w:
            pickle.dump(label_map, w)

    tokens = example
    # tokens = tokenizer.tokenize(example.text)
    # 序列截断
    if len(tokens) >= max_seq_length - 1:
        tokens = tokens[0:(max_seq_length - 2)]  # -2 的原因是因为序列需要加一个句首和句尾标志
    ntokens = []
    segment_ids = []
    label_ids = []
    ntokens.append("[CLS]")  # 句子开始设置CLS 标志
    segment_ids.append(0)
    # append("O") or append("[CLS]") not sure!
    label_ids.append(label_map["[CLS]"])  # O OR CLS 没有任何影响，不过我觉得O 会减少标签个数,不过拒收和句尾使用不同的标志来标注，使用LCS 也没毛病
    for i, token in enumerate(tokens):
        ntokens.append(token)
        segment_ids.append(0)
        label_ids.append(0)
    ntokens.append("[SEP]")  # 句尾添加[SEP] 标志
    segment_ids.append(0)
    # append("O") or append("[SEP]") not sure!
    label_ids.append(label_map["[SEP]"])
    input_ids = tokenizer.convert_tokens_to_ids(ntokens)  # 将序列中的字(ntokens)转化为ID形式
    input_mask = [1] * len(input_ids)

    # padding, 使用
    while len(input_ids) < max_seq_length:
        input_ids.append(0)
        input_mask.append(0)
        segment_ids.append(0)
        # we don't concerned about it!
        label_ids.append(0)
        ntokens.append("**NULL**")
        # label_mask.append(0)
    # print(len(input_ids))
    assert len(input_ids) == max_seq_length
    assert len(input_mask) == max_seq_length
    assert len(segment_ids) == max_seq_length
    assert len(label_ids) == max_seq_length
    # assert len(label_mask) == max_seq_length

    # 结构化为一个类
    feature = InputFeatures(
        input_ids=input_ids,
        input_mask=input_mask,
        segment_ids=segment_ids,
        label_ids=label_ids,
        # label_mask = label_mask
    )
    return feature


if __name__ == "__main__":
    app.run(host='0.0.0.0', port=12345)
    #online_predict()
