# Supplementary material for: Design of judicial public opinion supervision and intelligent decision-making model based on Bi-LSTM
Source: PeerJ Comput Sci. 2024 Nov 13;10:e2385. doi: 10.7717/peerj-cs.2385 (PMC11623130; doi:10.7717/peerj-cs.2385)
Supplement: Supplemental Information 1 [file peerj-cs-10-2385-s001.zip › code/bert_base/train/__init__.py]

# -*- coding: utf-8 -*-

"""

 @Time    : 2019/1/30 16:53
 @Author  : MaCan (ma_cancan@163.com)
 @File    : __init__.py.py
"""
