# Supplementary material for: Design of judicial public opinion supervision and intelligent decision-making model based on Bi-LSTM
Source: PeerJ Comput Sci. 2024 Nov 13;10:e2385. doi: 10.7717/peerj-cs.2385 (PMC11623130; doi:10.7717/peerj-cs.2385)
Supplement: Supplemental Information 1 [file peerj-cs-10-2385-s001.zip › code/requirement.txt]

# client-side requirements, pretty light-weight right?
# tensorflow >= 1.12.0
# tensorflow-gpu >= 1.12.0  # GPU version of TensorFlow.
GPUtil >= 1.3.0  # no need if you dont have GPU
pyzmq >= 17.1.0  # python zmq
flask # no need if you do not need http
flask_compress # no need if you do not need http
flask_json # no need if you do not need http
